# Supplementary material for: Advanced Spectroscopic Studies of the AIE-Enhanced ESIPT Effect in a Selected 1,3,4-Thiadiazole Derivative in Liposomal Systems with DPPC
Source: Int J Mol Sci. 2025 Oct 31;26(21):10643. doi: 10.3390/ijms262110643 (PMC12607980; doi:10.3390/ijms262110643)
Supplement: Supplementary file 1 [file ijms-26-10643-s001.zip]

Archive with 1 entries (1 files):
- ijms-3937738-supplementary.pdf
